# Supplementary material for: Impact on Product Appeal of Labeling Wine and Beer With (a) Lower Strength Alcohol Verbal Descriptors and (b) Percent Alcohol by Volume (%ABV): An Experimental Study
Source: Psychol Addict Behav. 2018 Aug 30;32(7):779–91. doi: 10.1037/adb0000376 (PMC6241458; doi:10.1037/adb0000376)
Supplement: Supplementary file 1 [file LowAlcS2OnlineSupplementsDeanonymisedForPublication26July2018.zip]

Archive with 1 entries (1 files):
- LowAlcS2OnlineSupplementsDeanonymisedForPublication26July2018.pdf
